# Supplementary material for: Evaluating Community Engagement Strategies to Manage Stigma in Two African Genomics Studies Involving People Living with Schizophrenia or Rheumatic Heart Disease
Source: Glob Health Epidemiol Genom. 2021 Jun 26;2021:9926495. doi: 10.1155/2021/9926495 (PMC8415068; doi:10.1155/2021/9926495)
Supplement: Supplementary Materials — Case 1: C1: ISMI data—total item endorsements for alienation and stigma resistance collected during stages 1, 2, and 3; C1: stage 2—qualitative responses received during stage 2 from both groups; C1: stage 3—qualitative responses received during stage 3 for both groups. Case 2: C2: rating data—total ratings for the presentations. [file 9926495.f1.zip]

Archive with 5 entries (5 files):
- 9926495.f1/C1 ISMI Data.pdf
- 9926495.f1/C1 Stage 2 Qualitative.pdf
- 9926495.f1/C1 Stage 3 Qualitative.pdf
- 9926495.f1/C2 Rating Data.pdf
- 9926495.f1/SUPPLEMENTARY DESCRIPTION.docx
